# Supplementary material for: Accumulation of 8-hydroxydeoxyguanosine, L-arginine and Glucose Metabolites by Liver Tumor Cells Are the Important Characteristic Features of Metabolic Syndrome and Non-Alcoholic Steatohepatitis-Associated Hepatocarcinogenesis
Source: Int J Mol Sci. 2020 Oct 20;21(20):7746. doi: 10.3390/ijms21207746 (PMC7594076; doi:10.3390/ijms21207746)
Supplement: Supplementary file 1 [file ijms-21-07746-s001.zip]

Archive with 4 entries (4 files):
- Table S4.docx
- Table S3.docx
- Table S2.docx
- Table S1.docx
